# Supplementary material for: Design and Optimization of a New Alternating Electromagnetic-Field-Generation System for an Inverted Microscope
Source: Micromachines (Basel). 2022 Mar 30;13(4):542. doi: 10.3390/mi13040542 (PMC9027640; doi:10.3390/mi13040542)
Supplement: Supplementary file 1 [file micromachines-13-00542-s001.zip]

Archive with 1 entries (1 files):
- Supplimentary video.mp4
